# Supplementary material for: Species coexistence and the superior ability of an invasive species to exploit a facilitation cascade habitat
Source: PeerJ. 2017 Feb 21;5:e2848. doi: 10.7717/peerj.2848 (PMC5322755; doi:10.7717/peerj.2848)
Supplement: Supplemental Information 1 [file peerj-05-2848-s001.zip]

Archive with 15 entries (14 files):
- Altieri_PeerJ_RawData_Crab_interaction_exp_field_adults.xlsx
- __MACOSX/
- __MACOSX/._Altieri_PeerJ_RawData_Crab_interaction_exp_field_adults.xlsx
- Altieri_PeerJ_RawData_Crab_interaction_exp_field_recruits.xlsx
- __MACOSX/._Altieri_PeerJ_RawData_Crab_interaction_exp_field_recruits.xlsx
- Altieri_PeerJ_RawData_Crab_interaction_exp_lab.xlsx
- __MACOSX/._Altieri_PeerJ_RawData_Crab_interaction_exp_lab.xlsx
- Altieri_PeerJ_RawData_Settlement_exp.xlsx
- __MACOSX/._Altieri_PeerJ_RawData_Settlement_exp.xlsx
- Altieri_PeerJ_RawData_Survey1.xlsx
- __MACOSX/._Altieri_PeerJ_RawData_Survey1.xlsx
- Altieri_PeerJ_RawData_Survey2.xlsx
- __MACOSX/._Altieri_PeerJ_RawData_Survey2.xlsx
- Altieri_PeerJ_RawData_Transplant_exp.xlsx
- __MACOSX/._Altieri_PeerJ_RawData_Transplant_exp.xlsx
