# Supplementary material for: Species coexistence and the superior ability of an invasive species to exploit a facilitation cascade habitat
Source: PeerJ. 2017 Feb 21;5:e2848. doi: 10.7717/peerj.2848 (PMC5322755; doi:10.7717/peerj.2848)
Supplement: Supplemental Information 1 [file peerj-05-2848-s001.zip › Altieri_PeerJ_RawData_Crab_interaction_exp_field_adults.xlsx]

## Sheet: Sheet1
Raw data for submission with PeerJ manuscript "Altieri_PeerJ_ms&figs"
Crab interaction experiment, field, adults
Treatments
4A=4 asian adults
2A=2 asian adults
4M=4 mud adults
2M=2 mud adults
MX=2 asian adults + 2 mud adults
C=control (no crabs experimentally added)
Plot	Treatment	Asian adult	Mud adult
1	MX	1	2
2	C	0	0
4	2A	2	0
5	2A	1	0
6	2M	0	1
7	4A	2	0
8	MX	0	1
9	4M	0	2
10	2A	2	0
11	C	0	0
12	C	1	0
13	2M	0	2
14	2A	2	0
15	4M	2	2
16	2M	0	3
17	C	0	0
19	MX	2	2
20	4A	3	0
21	4M	0	3
23	4M	2	1
24	2A	2	0
25	2A	2	0
26	4M	0	2
27	C	0	1
28	MX	2	2
29	2M	0	1
30	4A	4	0
31	2A	2	0
32	C	1	0
33	4M	0	2
34	2A	2	0
35	MX	2	2
36	MX	0	2
37	4M	1	2
38	4A	4	0
39	C	0	1
40	2M	0	2
41	MX	1	1
42	4A	4	0
43	2M	0	1
44	C	0	2
45	2A	3	0
46	4M	1	0
47	4M	0	2
48	2A	2	0
49	4A	3	0
50	C	0	1
51	4M	0	3
52	2M	0	3
53	MX	1	1
54	2M	0	2
55	4A	3	0
56	MX	0	2
57	C	0	1
58	2M	0	2
59	4A	4	0
