# Supplementary material for: Species coexistence and the superior ability of an invasive species to exploit a facilitation cascade habitat
Source: PeerJ. 2017 Feb 21;5:e2848. doi: 10.7717/peerj.2848 (PMC5322755; doi:10.7717/peerj.2848)
Supplement: Supplemental Information 1 [file peerj-05-2848-s001.zip › Altieri_PeerJ_RawData_Crab_interaction_exp_field_recruits.xlsx]

## Sheet: Sheet1
Raw data for submission with PeerJ manuscript "Altieri_PeerJ_ms&figs"
Crab interaction experiment, field, recruits
Treatments
4A=4 asian adults
2A=2 asian adults
4M=4 mud adults
2M=2 mud adults
MX=2 asian adults + 2 mud adults
C=control (no crabs experimentally added)
Plot	Treatment	Asian recruit	Mud recruit
1	MX	0	5
2	C	0	1
4	2A	1	0
5	2A	1	0
6	2M	1	2
7	4A	1	0
8	MX	0	0
9	4M	0	0
10	2A	0	1
11	C	1	1
12	C	0	2
13	2M	0	1
14	2A	0	0
15	4M	3	1
16	2M	0	5
17	C	0	3
19	MX	1	1
20	4A	1	1
21	4M	0	3
23	4M	0	4
24	2A	2	0
25	2A	0	1
26	4M	0	0
27	C	1	3
28	MX	0	3
29	2M	1	2
30	4A	0	1
31	2A	1	2
32	C	1	0
33	4M	1	4
34	2A	2	3
35	MX	0	3
36	MX	0	3
37	4M	1	6
38	4A	2	4
39	C	2	2
40	2M	1	5
41	MX	2	6
42	4A	3	4
43	2M	0	4
44	C	2	0
45	2A	3	0
46	4M	0	0
47	4M	0	6
48	2A	1	1
49	4A	0	1
50	C	1	3
51	4M	1	4
52	2M	0	3
53	MX	1	3
54	2M	0	1
55	4A	1	1
56	MX	0	1
57	C	2	1
58	2M	1	1
59	4A	0	0
