# Supplementary material for: Species coexistence and the superior ability of an invasive species to exploit a facilitation cascade habitat
Source: PeerJ. 2017 Feb 21;5:e2848. doi: 10.7717/peerj.2848 (PMC5322755; doi:10.7717/peerj.2848)
Supplement: Supplemental Information 1 [file peerj-05-2848-s001.zip › Altieri_PeerJ_RawData_Crab_interaction_exp_lab.xlsx]

## Sheet: Sheet1
Raw data for submission with PeerJ manuscript "Altieri_PeerJ_ms&figs"
Crab interaction experiment, lab
Arena#	Crabs in arena	Response crab	Status (L=live, D=dead)	Location (S=using shelter, 0=out in open)
1	Asian crab recruit	Asian crab recruit	Live	Shelter
2	Mud crab adult	Mud crab adult	Live	Open
3	Mud crab adult and asian crab recruit	Asian crab recruit	Live	Open
4	Mud crab adult and asian crab recruit	Mud crab adult	Live	Shelter
5	Asian crab recruit	Asian crab recruit	Live	Shelter
6	Mud crab adult	Mud crab adult	Live	Open
7	Mud crab adult and asian crab recruit	Asian crab recruit	Dead	Open
8	Mud crab adult and asian crab recruit	Mud crab adult	Live	Shelter
9	Asian crab recruit	Asian crab recruit	Live	Shelter
10	Mud crab adult	Mud crab adult	Live	Shelter
11	Mud crab adult and asian crab recruit	Asian crab recruit	Dead	Open
12	Mud crab adult and asian crab recruit	Mud crab adult	Live	Shelter
13	Asian crab recruit	Asian crab recruit	Live	Shelter
14	Mud crab adult	Mud crab adult	Live	Shelter
15	Mud crab adult and asian crab recruit	Asian crab recruit	Dead	Open
16	Mud crab adult and asian crab recruit	Mud crab adult	Live	Shelter
17	Asian crab recruit	Asian crab recruit	Live	Shelter
18	Mud crab adult	Mud crab adult	Live	Shelter
19	Mud crab adult and asian crab recruit	Asian crab recruit	Dead	Open
20	Mud crab adult and asian crab recruit	Mud crab adult	Live	Open
21	Asian crab recruit	Asian crab recruit	Live	Shelter
22	Mud crab adult	Mud crab adult	Live	Shelter
23	Mud crab adult and asian crab recruit	Asian crab recruit	Dead	Open
24	Mud crab adult and asian crab recruit	Mud crab adult	Live	Shelter
25	Asian crab recruit	Asian crab recruit	Live	Shelter
26	Mud crab adult	Mud crab adult	Live	Shelter
27	Mud crab adult and asian crab recruit	Asian crab recruit	Live	Open
28	Mud crab adult and asian crab recruit	Mud crab adult	Live	Shelter
29	Asian crab recruit	Asian crab recruit	Live	Shelter
30	Mud crab adult	Mud crab adult	Live	Shelter
31	Mud crab adult and asian crab recruit	Asian crab recruit	Dead	Open
32	Mud crab adult and asian crab recruit	Mud crab adult	Live	Shelter
33	Asian crab recruit	Asian crab recruit	Live	Shelter
34	Mud crab adult	Mud crab adult	Live	Shelter
35	Mud crab adult and asian crab recruit	Asian crab recruit	Live	Open
36	Mud crab adult and asian crab recruit	Mud crab adult	Live	Shelter
37	Asian crab recruit	Asian crab recruit	Live	Shelter
38	Mud crab adult	Mud crab adult	Live	Shelter
39	Mud crab adult and asian crab recruit	Asian crab recruit	Dead	Open
40	Mud crab adult and asian crab recruit	Mud crab adult	Live	Shelter
41	Asian crab recruit	Asian crab recruit	Live	Shelter
42	Mud crab adult	Mud crab adult	Live	Shelter
43	Mud crab adult and asian crab recruit	Asian crab recruit	Dead	Open
44	Mud crab adult and asian crab recruit	Mud crab adult	Live	Shelter
45	Asian crab recruit	Asian crab recruit	Live	Shelter
46	Mud crab adult	Mud crab adult	Live	Open
47	Mud crab adult and asian crab recruit	Asian crab recruit	Live	Open
48	Mud crab adult and asian crab recruit	Mud crab adult	Live	Shelter
