# Supplementary material for: Species coexistence and the superior ability of an invasive species to exploit a facilitation cascade habitat
Source: PeerJ. 2017 Feb 21;5:e2848. doi: 10.7717/peerj.2848 (PMC5322755; doi:10.7717/peerj.2848)
Supplement: Supplemental Information 1 [file peerj-05-2848-s001.zip › Altieri_PeerJ_RawData_Settlement_exp.xlsx]

## Sheet: Sheet1
Raw data for submission with PeerJ manuscript "Altieri_PeerJ_ms&figs"
Settlement experiment
Site	Zone	Rep	Asian recruits	Mud recruits
Patience Island North	High cobble	1	0	0
Patience Island North	High cobble	2	1	0
Patience Island North	High cobble	3	0	0
Patience Island North	High cobble	4	0	0
Patience Island North	High cobble	5	0	0
Patience Island North	Low cobble	1	0	0
Patience Island North	Low cobble	2	0	0
Patience Island North	Low cobble	3	1	2
Patience Island North	Low cobble	4	1	1
Patience Island North	Low cobble	5	0	2
Patience Island North	Spartina	1	0	0
Patience Island North	Spartina	2	0	0
Patience Island North	Spartina	3	0	0
Patience Island North	Spartina	4	2	0
Patience Island North	Spartina	5	0	0
Patience Island South	High cobble	1	0	0
Patience Island South	High cobble	2	0	0
Patience Island South	High cobble	3	0	0
Patience Island South	High cobble	4	0	0
Patience Island South	High cobble	5	0	0
Patience Island South	Low cobble	1	0	4
Patience Island South	Low cobble	2	0	0
Patience Island South	Low cobble	3	0	19
Patience Island South	Low cobble	4	2	7
Patience Island South	Low cobble	5	0	9
Patience Island South	Spartina	1	0	0
Patience Island South	Spartina	2	0	0
Patience Island South	Spartina	3	0	0
Patience Island South	Spartina	4	0	0
Patience Island South	Spartina	5	0	0
Providence Point North	High cobble	1	1	0
Providence Point North	High cobble	2	0	0
Providence Point North	High cobble	3	0	0
Providence Point North	High cobble	4	0	0
Providence Point North	High cobble	5	0	0
Providence Point North	Low cobble	1	0	2
Providence Point North	Low cobble	2	0	3
Providence Point North	Low cobble	3	0	0
Providence Point North	Low cobble	4	2	0
Providence Point North	Low cobble	5	0	4
Providence Point North	Spartina	1	0	0
Providence Point North	Spartina	2	0	0
Providence Point North	Spartina	3	0	0
Providence Point North	Spartina	4	0	0
Providence Point North	Spartina	5	0	0
Providence Point South	High cobble	1	0	0
Providence Point South	High cobble	2	0	0
Providence Point South	High cobble	3	0	0
Providence Point South	High cobble	4	1	0
Providence Point South	High cobble	5	1	0
Providence Point South	Low cobble	1	0	2
Providence Point South	Low cobble	2	1	0
Providence Point South	Low cobble	3	1	0
Providence Point South	Low cobble	4	0	0
Providence Point South	Low cobble	5	1	0
Providence Point South	Low cobble	6	0	0
Providence Point South	Spartina	1	4	0
Providence Point South	Spartina	2	0	0
Providence Point South	Spartina	3	0	0
Providence Point South	Spartina	4	0	0
Providence Point South	Spartina	5	0	0
Providence Point South	Spartina	6	0	0
