# Supplementary material for: Species coexistence and the superior ability of an invasive species to exploit a facilitation cascade habitat
Source: PeerJ. 2017 Feb 21;5:e2848. doi: 10.7717/peerj.2848 (PMC5322755; doi:10.7717/peerj.2848)
Supplement: Supplemental Information 1 [file peerj-05-2848-s001.zip › Altieri_PeerJ_RawData_Survey1.xlsx]

## Sheet: Sheet1
Raw data for submission with PeerJ manuscript "Altieri_PeerJ_ms&figs"
Survey 1: abundance of crabs in low cobble habitat at sites with vs without adjacent cordgrass-mussel beds
Replicate site	Upper intertidal	Quadrat	#Total asians	#Total muds
1	Cobble	1	5	0
1	Cobble	2	7	0
1	Cobble	3	7	2
1	Cobble	4	1	0
1	Cobble	5	1	3
1	Cobble	6	1	0
1	Cobble	7	2	1
1	Cobble	8	3	1
2	Cobble	1	7	0
2	Cobble	2	4	1
2	Cobble	3	8	1
2	Cobble	4	6	0
2	Cobble	5	3	0
2	Cobble	6	8	0
2	Cobble	7	1	0
2	Cobble	8	3	1
3	Cobble	1	0	1
3	Cobble	2	5	0
3	Cobble	3	3	0
3	Cobble	4	1	0
3	Cobble	5	2	0
3	Cobble	6	3	2
3	Cobble	7	3	0
3	Cobble	8	0	0
4	Cordgrass-mussel bed	1	3	1
4	Cordgrass-mussel bed	2	0	2
4	Cordgrass-mussel bed	3	4	1
4	Cordgrass-mussel bed	4	3	1
4	Cordgrass-mussel bed	5	3	3
4	Cordgrass-mussel bed	6	8	2
4	Cordgrass-mussel bed	7	3	2
4	Cordgrass-mussel bed	8	7	8
5	Cordgrass-mussel bed	1	0	3
5	Cordgrass-mussel bed	2	1	3
5	Cordgrass-mussel bed	3	2	5
5	Cordgrass-mussel bed	4	6	3
5	Cordgrass-mussel bed	5	4	8
5	Cordgrass-mussel bed	6	3	5
5	Cordgrass-mussel bed	7	5	6
5	Cordgrass-mussel bed	8	3	5
6	Cordgrass-mussel bed	1	11	2
6	Cordgrass-mussel bed	2	14	0
6	Cordgrass-mussel bed	3	4	1
6	Cordgrass-mussel bed	4	5	1
6	Cordgrass-mussel bed	5	2	1
6	Cordgrass-mussel bed	6	0	2
6	Cordgrass-mussel bed	7	1	0
6	Cordgrass-mussel bed	8	0	2
7	Cobble	1	3	3
7	Cobble	2	0	0
7	Cobble	3	0	2
7	Cobble	4	0	2
7	Cobble	5	0	1
7	Cobble	6	1	2
7	Cobble	7	0	0
7	Cobble	8	1	2
8	Cobble	1	1	0
8	Cobble	2	1	1
8	Cobble	3	3	0
8	Cobble	4	0	0
8	Cobble	5	5	0
8	Cobble	6	0	0
8	Cobble	7	0	0
8	Cobble	8	1	0
9	Cobble	1	0	0
9	Cobble	2	1	0
9	Cobble	3	0	0
9	Cobble	4	1	0
9	Cobble	5	0	0
9	Cobble	6	2	0
9	Cobble	7	2	0
9	Cobble	8	2	0
10	Cordgrass-mussel bed	1	12	0
10	Cordgrass-mussel bed	2	5	0
10	Cordgrass-mussel bed	3	5	0
10	Cordgrass-mussel bed	4	8	1
10	Cordgrass-mussel bed	5	7	0
10	Cordgrass-mussel bed	6	8	0
10	Cordgrass-mussel bed	7	5	0
10	Cordgrass-mussel bed	8	6	0
11	Cordgrass-mussel bed	1	0	0
11	Cordgrass-mussel bed	2	0	1
11	Cordgrass-mussel bed	3	6	0
11	Cordgrass-mussel bed	4	0	0
11	Cordgrass-mussel bed	5	9	0
11	Cordgrass-mussel bed	6	13	0
11	Cordgrass-mussel bed	7	14	1
11	Cordgrass-mussel bed	8	13	0
12	Cordgrass-mussel bed	1	6	6
12	Cordgrass-mussel bed	2	8	3
12	Cordgrass-mussel bed	3	4	8
12	Cordgrass-mussel bed	4	4	2
12	Cordgrass-mussel bed	5	7	5
12	Cordgrass-mussel bed	6	1	2
12	Cordgrass-mussel bed	7	5	2
12	Cordgrass-mussel bed	8	6	2
13	Cordgrass-mussel bed	1	9	1
13	Cordgrass-mussel bed	2	3	1
13	Cordgrass-mussel bed	3	6	1
13	Cordgrass-mussel bed	4	10	1
13	Cordgrass-mussel bed	5	0	2
13	Cordgrass-mussel bed	6	1	2
13	Cordgrass-mussel bed	7	0	2
13	Cordgrass-mussel bed	8	5	2
14	Cobble	1	0	1
14	Cobble	2	0	1
14	Cobble	3	5	0
14	Cobble	4	0	0
14	Cobble	5	0	0
14	Cobble	6	0	0
14	Cobble	7	0	0
14	Cobble	8	0	0
