# Supplementary material for: Species coexistence and the superior ability of an invasive species to exploit a facilitation cascade habitat
Source: PeerJ. 2017 Feb 21;5:e2848. doi: 10.7717/peerj.2848 (PMC5322755; doi:10.7717/peerj.2848)
Supplement: Supplemental Information 1 [file peerj-05-2848-s001.zip › Altieri_PeerJ_RawData_Survey2.xlsx]

## Sheet: Sheet1
Raw data for submission with PeerJ manuscript "Altieri_PeerJ_ms&figs"
Survey 2: abundance of crabs by habitat
		Low cobble	High Cobble	Cordgrass-mussel bed	Low cobble	High Cobble	Cordgrass-mussel bed	Low cobble	High Cobble	Cordgrass-mussel bed	Low cobble	High Cobble	Cordgrass-mussel bed
Site	Quad	Juv muds	Juv muds	Juv muds	Adult muds	Adult muds	Adult muds	Juv Asians	Juv Asians	Juv Asians	Adult muds	Adult muds	Adult muds
1	1	0	0	0	1	0	0	1	1	5	5	0	0
1	2	0	0	0	2	0	0	1	1	6	4	1	0
1	3	0	0	0	1	0	1	1	0	2	0	0	0
1	4	0	0	0	4	0	0	1	0	1	6	0	0
1	5	0	0	0	4	0	0	0	0	3	4	0	0
1	6	0	0	0	1	0	0	0	0	3	10	0	0
1	7	0	0	0	1	0	0	2	0	1	3	0	0
1	8	0	0	0	0	0	0	0	0	3	8	0	0
2	1	3	0	0	1	0	0	0	1	9	3	0	0
2	2	1	0	0	1	0	1	1	1	12	0	0	0
2	3	0	0	0	0	0	0	1	1	9	2	0	0
2	4	1	0	0	1	0	0	1	0	14	0	1	0
2	5	0	0	0	2	0	0	0	0	14	1	0	1
2	6	1	0	0	2	0	0	0	0	11	0	0	0
2	7	0	0	0	1	0	0	0	0	2	0	0	3
2	8	0	0	0	0	0	0	0	0	15	1	0	0
3	1	4	0	0	4	0	0	2	2	13	1	0	0
3	2	0	0	0	4	0	0	0	0	15	1	0	0
3	3	1	0	0	4	0	0	0	0	17	1	0	1
3	4	2	0	0	0	0	0	0	0	13	1	0	0
3	5	8	0	0	4	0	0	1	0	17	1	0	0
3	6	5	0	0	2	0	0	0	0	12	0	0	0
3	7	2	0	0	3	0	0	0	0	11	5	0	1
3	8	3	0	0	2	0	0	0	0	14	1	0	0
4	1	0	0	0	2	0	0	0	1	9	0	1	0
4	2	1	0	0	1	0	0	0	0	6	0	0	0
4	3	1	0	0	0	0	0	0	0	2	1	0	0
4	4	1	0	0	0	0	0	2	0	8	1	0	0
4	5	1	0	0	0	0	0	0	0	17	6	0	0
4	6	0	0	0	1	0	0	0	0	2	0	0	0
4	7	1	0	0	1	0	0	2	0	11	0	0	0
4	8	3	0	0	0	0	0	1	0	6	0	0	0
5	1	2	0	0	2	0	0	3	0	13	1	1	0
5	2	1	0	0	3	0	0	1	4	9	0	0	0
5	3	0	0	0	1	0	0	4	1	13	3	0	0
5	4	0	0	0	3	0	0	3	4	11	0	0	0
5	5	0	0	0	1	0	0	1	2	11	0	0	0
5	6	0	0	0	0	0	0	1	1	6	0	0	1
5	7	0	0	0	3	0	0	0	0	11	0	0	0
5	8	0	0	0	0	0	0	1	0	5	5	0	0
6	1	2	0	0	1	0	0	0	1	10	3	0	0
6	2	1	0	0	3	0	1	0	1	12	0	1	0
6	3	2	0	0	3	0	0	0	1	14	1	0	0
6	4	0	0	0	1	0	0	4	1	16	1	0	0
6	5	0	0	0	3	0	0	4	2	12	0	0	1
6	6	2	0	0	1	0	0	0	1	12	1	0	0
6	7	2	0	0	1	0	0	0	0	12	0	0	0
6	8	0	0	0	2	0	0	1	0	17	0	0	0
7	1	3	0	0	1	0	0	5	5	8	4	0	0
7	2	1	0	0	0	0	0	2	1	13	3	0	0
7	3	2	0	0	2	0	0	5	0	4	10	1	0
7	4	2	0	0	0	0	0	4	4	12	7	0	0
7	5	0	0	0	0	0	0	2	1	13	1	0	0
7	6	0	0	0	0	0	0	16	0	14	4	0	0
7	7	2	0	0	0	0	0	2	0	6	2	0	0
7	8	1	0	0	0	0	0	6	0	9	3	0	0
8	1	0	0	0	2	0	0	0	6	9	4	3	0
8	2	2	0	0	0	0	0	1	2	12	6	0	5
8	3	0	0	0	1	0	0	3	3	15	8	0	1
8	4	0	0	0	1	0	0	4	3	19	14	1	0
8	5	0	0	0	0	0	0	1	5	22	4	0	0
8	6	0	0	0	1	0	0	0	5	13	7	1	0
8	7	0	0	0	0	0	0	3	12	27	9	1	1
8	8	0	0	0	2	0	0	2	2	21	14	0	1
9	1	0	0	0	0	0	0	0	6	16	11	0	3
9	2	0	0	0	0	0	0	1	6	17	6	0	1
9	3	0	0	0	1	0	0	0	4	23	4	5	0
9	4	0	0	0	0	0	0	0	1	22	5	2	0
9	5	0	0	0	0	0	0	0	6	17	17	0	3
9	6	1	0	0	1	0	0	1	6	21	1	1	2
9	7	1	0	0	0	0	0	1	2	18	5	2	0
9	8	0	0	0	0	0	0	0	3	13	25	3	1
10	1	0	0	0	1	0	0	7	0	26	0	5	0
10	2	0	0	0	0	0	0	4	5	31	6	6	1
10	3	1	0	0	0	0	0	3	0	22	3	4	0
10	4	0	0	0	0	0	0	2	1	27	6	1	2
10	5	0	0	0	0	0	0	4	5	18	4	3	5
10	6	0	0	0	0	0	0	3	3	35	3	1	0
10	7	0	0	0	0	0	0	1	6	22	14	1	0
10	8	0	0	0	0	0	0	2	4	22	2	3	4
11	1	0	0	0	0	0	1	0	1	13	2	0	0
11	2	0	0	0	2	0	0	1	1	18	2	0	4
11	3	0	0	0	1	0	0	1	4	15	5	0	0
11	4	1	0	0	1	0	0	1	2	15	2	0	1
11	5	1	0	0	1	0	0	12	0	12	3	0	0
11	6	0	0	0	0	0	0	1	0	18	3	0	3
11	7	0	0	0	7	0	0	8	0	10	2	0	0
11	8	0	0	0	4	0	0	0	0	17	1	0	0
12	1	0	0	0	2	0	0	1	1	18	4	1	0
12	2	0	0	0	4	0	0	1	2	18	3	1	0
12	3	1	0	0	0	0	0	1	1	10	3	0	0
12	4	0	0	0	4	0	0	0	1	34	2	0	0
12	5	1	0	0	2	0	0	0	2	10	5	0	1
12	6	0	0	0	3	0	0	0	0	32	2	0	0
12	7	0	0	0	0	0	0	1	0	14	7	0	0
12	8	0	0	0	6	0	0	0	0	23	1	0	0
