# Supplementary material for: Species coexistence and the superior ability of an invasive species to exploit a facilitation cascade habitat
Source: PeerJ. 2017 Feb 21;5:e2848. doi: 10.7717/peerj.2848 (PMC5322755; doi:10.7717/peerj.2848)
Supplement: Supplemental Information 1 [file peerj-05-2848-s001.zip › Altieri_PeerJ_RawData_Transplant_exp.xlsx]

## Sheet: Sheet1
Raw data for submission with PeerJ manuscript "Altieri_PeerJ_ms&figs"
Transplant experiment
Plot	Zone	Species	Caging treatment	Status (L=live, D=dead)
1	Mid cobble	Asian shore crab	Cage	Live
2	Low cobble	Asian shore crab	Cage	Live
3	Cordgrass-mussel bed	Asian shore crab	Cage	Live
4	Mid cobble	Asian shore crab	Open	Dead
5	Low cobble	Asian shore crab	Open	Live
6	Cordgrass-mussel bed	Asian shore crab	Open	Live
7	Mid cobble	Mud crab	Cage	Dead
8	Low cobble	Mud crab	Cage	Live
9	Cordgrass-mussel bed	Mud crab	Cage	Live
10	Mid cobble	Mud crab	Open	Dead
11	Low cobble	Mud crab	Open	Live
12	Cordgrass-mussel bed	Mud crab	Open	Live
13	Mid cobble	Asian shore crab	Cage	Dead
14	Low cobble	Asian shore crab	Cage	Live
15	Cordgrass-mussel bed	Asian shore crab	Cage	Live
16	Mid cobble	Asian shore crab	Open	Live
17	Low cobble	Asian shore crab	Open	Live
18	Cordgrass-mussel bed	Asian shore crab	Open	Live
19	Mid cobble	Mud crab	Cage	Dead
20	Low cobble	Mud crab	Cage	Live
21	Cordgrass-mussel bed	Mud crab	Cage	Live
22	Mid cobble	Mud crab	Open	Dead
23	Low cobble	Mud crab	Open	Live
24	Cordgrass-mussel bed	Mud crab	Open	Dead
25	Mid cobble	Asian shore crab	Cage	Live
26	Low cobble	Asian shore crab	Cage	Live
27	Cordgrass-mussel bed	Asian shore crab	Cage	Live
28	Mid cobble	Asian shore crab	Open	Live
29	Low cobble	Asian shore crab	Open	Live
30	Cordgrass-mussel bed	Asian shore crab	Open	Live
31	Mid cobble	Mud crab	Cage	Live
32	Low cobble	Mud crab	Cage	Live
33	Cordgrass-mussel bed	Mud crab	Cage	Live
34	Mid cobble	Mud crab	Open	Live
35	Low cobble	Mud crab	Open	Live
36	Cordgrass-mussel bed	Mud crab	Open	Live
37	Mid cobble	Asian shore crab	Cage	Live
38	Low cobble	Asian shore crab	Cage	Live
39	Cordgrass-mussel bed	Asian shore crab	Cage	Live
40	Mid cobble	Asian shore crab	Open	Live
41	Low cobble	Asian shore crab	Open	Live
42	Cordgrass-mussel bed	Asian shore crab	Open	Live
43	Mid cobble	Mud crab	Cage	Live
44	Low cobble	Mud crab	Cage	Live
45	Cordgrass-mussel bed	Mud crab	Cage	Live
46	Mid cobble	Mud crab	Open	Dead
47	Low cobble	Mud crab	Open	Live
48	Cordgrass-mussel bed	Mud crab	Open	Live
49	Mid cobble	Asian shore crab	Cage	Live
50	Low cobble	Asian shore crab	Cage	Live
51	Cordgrass-mussel bed	Asian shore crab	Cage	Live
52	Mid cobble	Asian shore crab	Open	Dead
53	Low cobble	Asian shore crab	Open	Live
54	Cordgrass-mussel bed	Asian shore crab	Open	Live
55	Mid cobble	Mud crab	Cage	Dead
56	Low cobble	Mud crab	Cage	Live
57	Cordgrass-mussel bed	Mud crab	Cage	Dead
58	Mid cobble	Mud crab	Open	Live
59	Low cobble	Mud crab	Open	Live
60	Cordgrass-mussel bed	Mud crab	Open	Live
61	Mid cobble	Asian shore crab	Cage	Live
62	Low cobble	Asian shore crab	Cage	Live
63	Cordgrass-mussel bed	Asian shore crab	Cage	Live
64	Mid cobble	Asian shore crab	Open	Dead
65	Low cobble	Asian shore crab	Open	Live
66	Cordgrass-mussel bed	Asian shore crab	Open	Live
67	Mid cobble	Mud crab	Cage	Dead
68	Low cobble	Mud crab	Cage	Live
69	Cordgrass-mussel bed	Mud crab	Cage	Live
70	Mid cobble	Mud crab	Open	Dead
71	Low cobble	Mud crab	Open	Live
72	Cordgrass-mussel bed	Mud crab	Open	Live
73	Mid cobble	Asian shore crab	Cage	Live
74	Low cobble	Asian shore crab	Cage	Live
75	Cordgrass-mussel bed	Asian shore crab	Cage	Live
76	Mid cobble	Asian shore crab	Open	Dead
77	Low cobble	Asian shore crab	Open	Live
78	Cordgrass-mussel bed	Asian shore crab	Open	Live
79	Mid cobble	Mud crab	Cage	Dead
80	Low cobble	Mud crab	Cage	Live
81	Cordgrass-mussel bed	Mud crab	Cage	Live
82	Mid cobble	Mud crab	Open	Dead
83	Low cobble	Mud crab	Open	Live
84	Cordgrass-mussel bed	Mud crab	Open	Live
85	Mid cobble	Asian shore crab	Cage	Dead
86	Low cobble	Asian shore crab	Cage	Live
87	Cordgrass-mussel bed	Asian shore crab	Cage	Live
88	Mid cobble	Asian shore crab	Open	Dead
89	Low cobble	Asian shore crab	Open	Live
90	Cordgrass-mussel bed	Asian shore crab	Open	Live
91	Mid cobble	Mud crab	Cage	Live
92	Low cobble	Mud crab	Cage	Live
93	Cordgrass-mussel bed	Mud crab	Cage	Live
94	Mid cobble	Mud crab	Open	Dead
95	Low cobble	Mud crab	Open	Live
96	Cordgrass-mussel bed	Mud crab	Open	Live
97	Mid cobble	Asian shore crab	Cage	Dead
98	Low cobble	Asian shore crab	Cage	Live
99	Cordgrass-mussel bed	Asian shore crab	Cage	Live
100	Mid cobble	Asian shore crab	Open	Dead
101	Low cobble	Asian shore crab	Open	Live
102	Cordgrass-mussel bed	Asian shore crab	Open	Live
103	Mid cobble	Mud crab	Cage	Dead
104	Low cobble	Mud crab	Cage	Live
105	Cordgrass-mussel bed	Mud crab	Cage	Live
106	Mid cobble	Mud crab	Open	Dead
107	Low cobble	Mud crab	Open	Live
108	Cordgrass-mussel bed	Mud crab	Open	Live
109	Mid cobble	Asian shore crab	Cage	Live
110	Low cobble	Asian shore crab	Cage	Live
111	Cordgrass-mussel bed	Asian shore crab	Cage	Live
112	Mid cobble	Asian shore crab	Open	Dead
113	Low cobble	Asian shore crab	Open	Live
114	Cordgrass-mussel bed	Asian shore crab	Open	Live
115	Mid cobble	Mud crab	Cage	Dead
116	Low cobble	Mud crab	Cage	Live
117	Cordgrass-mussel bed	Mud crab	Cage	Live
118	Mid cobble	Mud crab	Open	Dead
119	Low cobble	Mud crab	Open	Live
120	Cordgrass-mussel bed	Mud crab	Open	Live
121	Mid cobble	Asian shore crab	Cage	Dead
122	Low cobble	Asian shore crab	Cage	Live
123	Cordgrass-mussel bed	Asian shore crab	Cage	Live
124	Mid cobble	Asian shore crab	Open	Dead
125	Low cobble	Asian shore crab	Open	Live
126	Cordgrass-mussel bed	Asian shore crab	Open	Live
127	Mid cobble	Mud crab	Cage	Dead
128	Low cobble	Mud crab	Cage	Live
129	Cordgrass-mussel bed	Mud crab	Cage	Live
130	Mid cobble	Mud crab	Open	Dead
131	Low cobble	Mud crab	Open	Live
132	Cordgrass-mussel bed	Mud crab	Open	Live
133	Mid cobble	Asian shore crab	Cage	Dead
134	Low cobble	Asian shore crab	Cage	Live
135	Cordgrass-mussel bed	Asian shore crab	Cage	Live
136	Mid cobble	Asian shore crab	Open	Dead
137	Low cobble	Asian shore crab	Open	Live
138	Cordgrass-mussel bed	Asian shore crab	Open	Live
139	Mid cobble	Mud crab	Cage	Dead
140	Low cobble	Mud crab	Cage	Live
141	Cordgrass-mussel bed	Mud crab	Cage	Live
142	Mid cobble	Mud crab	Open	Live
143	Low cobble	Mud crab	Open	Live
144	Cordgrass-mussel bed	Mud crab	Open	Live
145	Mid cobble	Asian shore crab	Cage	Dead
146	Low cobble	Asian shore crab	Cage	Live
147	Cordgrass-mussel bed	Asian shore crab	Cage	Live
148	Mid cobble	Asian shore crab	Open	Dead
149	Low cobble	Asian shore crab	Open	Live
150	Cordgrass-mussel bed	Asian shore crab	Open	Live
151	Mid cobble	Mud crab	Cage	Dead
152	Low cobble	Mud crab	Cage	Dead
153	Cordgrass-mussel bed	Mud crab	Cage	Live
154	Mid cobble	Mud crab	Open	Dead
155	Low cobble	Mud crab	Open	Live
156	Cordgrass-mussel bed	Mud crab	Open	Live
157	Mid cobble	Asian shore crab	Cage	Dead
158	Low cobble	Asian shore crab	Cage	Live
159	Cordgrass-mussel bed	Asian shore crab	Cage	Live
160	Mid cobble	Asian shore crab	Open	Dead
161	Low cobble	Asian shore crab	Open	Live
162	Cordgrass-mussel bed	Asian shore crab	Open	Live
163	Mid cobble	Mud crab	Cage	Dead
164	Low cobble	Mud crab	Cage	Live
165	Cordgrass-mussel bed	Mud crab	Cage	Live
166	Mid cobble	Mud crab	Open	Dead
167	Low cobble	Mud crab	Open	Live
168	Cordgrass-mussel bed	Mud crab	Open	Dead
169	Mid cobble	Asian shore crab	Cage	Live
170	Low cobble	Asian shore crab	Cage	Live
171	Cordgrass-mussel bed	Asian shore crab	Cage	Live
172	Mid cobble	Asian shore crab	Open	Live
173	Low cobble	Asian shore crab	Open	Live
174	Cordgrass-mussel bed	Asian shore crab	Open	Live
175	Mid cobble	Mud crab	Cage	Dead
176	Low cobble	Mud crab	Cage	Live
177	Cordgrass-mussel bed	Mud crab	Cage	Dead
178	Mid cobble	Mud crab	Open	Dead
179	Low cobble	Mud crab	Open	Live
180	Cordgrass-mussel bed	Mud crab	Open	Live
